# Supplementary material for: Do Intestinal Unicellular Parasites Have a Role in the Inflammatory and Redox Status among the Severely Obese?
Source: Antioxidants (Basel). 2022 Oct 23;11(11):2090. doi: 10.3390/antiox11112090 (PMC9686585; doi:10.3390/antiox11112090)
Supplement: Supplementary file 1 [file antioxidants-11-02090-s001.zip]

Archive with 1 entries (1 files):
- antioxidants-1954521-supplementary.pdf
